# Supplementary material for: Glenea coomani Pic, 1926 and its related species of South China with description of a new species
Source: Zookeys. 2011 Dec 9;(153):57–71. doi: 10.3897/zookeys.153.2106 (PMC3238044; doi:10.3897/zookeys.153.2106)
Supplement: XML Treatment for Glenea coomani [file zookeys.153.2106-treatment1.xml]

<!DOCTYPE tp:taxon-treatment
  PUBLIC "-//TaxonX//DTD Taxonomic Treatment Publishing DTD v0 20100105//EN" "tax-treatment-NSO.dtd">
<tp:taxon-treatment xmlns:tp="http://www.plazi.org/taxpub"><tp:treatment-meta><mixed-citation publication-type="journal"><person-group><name><surname>Lin</surname><given-names>Meiying</given-names></name><name><surname>Yang</surname><given-names>Xingke</given-names></name></person-group><article-title>
                    <italic>Glenea coomani</italic> Pic, 1926 and its related species of South China with description of a new species
                </article-title><source>Zookeys</source><day>9</day><month>12</month><year>2011</year><volume>2011</volume><issue>153</issue><fpage>57</fpage><lpage>71</lpage><pub-id pub-id-type="doi">10.3897/zookeys.153.2106</pub-id></mixed-citation></tp:treatment-meta><tp:nomenclature><tp:taxon-name>
                        <tp:taxon-name-part taxon-name-part-type="genus">Glenea</tp:taxon-name-part>
                        <tp:taxon-name-part taxon-name-part-type="species">coomani</tp:taxon-name-part>
                    <object-id xmlns:xlink="http://www.w3.org/1999/xlink" xlink:type="simple">http://species-id.net/wiki/Glenea_coomani</object-id>
                    </tp:taxon-name><tp:taxon-authority>Pic</tp:taxon-authority><xref ref-type="fig" rid="F1">Figs 1</xref><xref ref-type="fig" rid="F2">11</xref><tp:nomenclature-citation-list><tp:nomenclature-citation><tp:taxon-name>Glenea coomani</tp:taxon-name><comment> Pic, 1926: 21(Tonkin). [MNHN]</comment></tp:nomenclature-citation><tp:nomenclature-citation><tp:taxon-name>Glenea humerosa</tp:taxon-name><comment> Gressitt, 1940: 206, pl. 6, fig. 4 (Hainan). [CAS, syn. by <xref ref-type="bibr" rid="B2">Breuning 1956</xref>]</comment></tp:nomenclature-citation><tp:nomenclature-citation><tp:taxon-name>Glenea</tp:taxon-name><comment> (s. str.) <italic>coomani</italic>; Rondon and Breuning 1971: 537 (Laos).</comment></tp:nomenclature-citation><tp:nomenclature-citation><tp:taxon-name>Glenea coomani</tp:taxon-name><comment>; <xref ref-type="bibr" rid="B2">Breuning 1956</xref>: 744; <xref ref-type="bibr" rid="B5">Hua 2002</xref>: 210.<!--PageBreak--></comment></tp:nomenclature-citation></tp:nomenclature-citation-list></tp:nomenclature><tp:treatment-sec sec-type="Redescription"><title>Redescription.</title><p>Male (<xref ref-type="fig" rid="F1">Figs 2–6</xref>): length: 11.5–14.2 mm, humeral width: 3.5–4.5 mm. Female (<xref ref-type="fig" rid="F1">Fig. 1</xref>): length: 14.0–16.2 mm, humeral width: 4.5–5.4 mm. Body black, in part provided with white to pale yellow pubescent maculae. Head with white to pale yellow maculae on genae, borders of eyes, temple and two parallel stripes between upper eye lobes; antennae black, with thin, whitish pubescence on inner sides of first three segments and base of fourth segment, and scattered with short, black bristles on undersides of first seven segments. Prothorax with a medial white to pale yellow stripe, and each side white to pale yellow (<xref ref-type="fig" rid="F1">Fig. 1a</xref>). Scutellum white to pale yellow. Elytra with suture narrowly white to pale yellow near base; each disc with 5 white to pale yellow maculae: a large oval spot close to suture at the end of basal 1/4; a smallest spot near the middle, far from suture; the third one large, oval, close to suture just behind the middle; the fourth medium in size, round, far from suture; an oblique transverse band just before apex. Ventral surface covered with dense white to pale yellow pubescence, thinly so along middle. Legs black, thinly pubescent. Pronotum and elytral bases with sparse, erect, black bristles.</p><p>Head hardly broader than prothorax, deeply, and in part densely punctured, feebly concave at vertex. Eyes deeply emarginate, inferior eye lobes subequal to (female), or 2 times as high as (male) genae below it, width much less than half of front. Antennae longer than body; scape slightly thickened apical without cicatrix nor a ridge; antennomere ratio (male): 12 : 3 : 21 : 16 : 16 : 15 : 14 : 13 : 13 : 12 : 13; (female): 15 : 4 : 24 : 17 : 17 : 16 : 15 : 14 : 14 : 13 : 13. Prothorax almost as broad as long (male) or broader than long (female), swollen laterally before middle; disc convex and somewhat deeply and closely punctured. Elytra prominently angulate at humeri, slightly narrowed apically; each with 2 humeral longitudinal ridges beginning after humeri and reaching near the apex, truncated apically, with short and small teeth at the suture and the outer angle, surface with coarse and irregular punctures. Legs stout, middle tibiae grooved, hind femur reaching fourth abdominal segment, first hind tarsal segment longer than (male), or nearly as long as (female) following two segments combined. Male claws: the anterior claws of the fore and mid tarsi are toothed at the base, but the tooth in the fore tarsus is very small (<xref ref-type="fig" rid="F1">Fig. 5</xref>), the tooth in the mid tarsus is long (<xref ref-type="fig" rid="F1">Fig. 6</xref>, almost same size of the normal claw). Female claws simple.</p><p>Male genitalia (<xref ref-type="fig" rid="F2">Figs 7–11</xref>): Tegmen length about 3.0 mm; lateral lobes stout, each about 0.6 mm long and 0.3 mm wide, with fine haired ridge at the base (in ventral view), apex nearly truncated and with fine setae which are shorter than lateral lobes; ringed part elbowed in the widest portion, converging; basal piece bifurcated distally (<xref ref-type="fig" rid="F2">Fig. 9</xref>); median lobe plus median struts moderately curved, a little longer than tegmen (6:5); the median struts about one half of the whole length of median lobe; dorsal plate shorter than ventral plate; apex of ventral plate narrowly pointed, with sharp apex which is always curved to right side (in ventral view, <xref ref-type="fig" rid="F2">Fig. 10</xref>); median foramen elongated triangular, with a small projection in lateral view; internal sac about 3 times as long as median lobe plus median struts, with 4 pieces of basal armature, 2 bands of supporting armature and 3 rods; the two longer rods each about 1.6 mm, shorter than tegmen, the short middle rod about 1.1 mm long. <!--PageBreak-->Ejaculatory duct single. Tergite VIII (<xref ref-type="fig" rid="F2">Fig. 8c</xref>) broader than long, apex truncated with middle slightly projected, setae near lateral corner dense and long, and sparse and short around middle.</p><fig id="F1" position="float" orientation="portrait"><label>Figures 1–6.</label><caption><p>Habitus, <italic><tp:taxon-name>Glenea coomani</tp:taxon-name></italic> Pic. <bold>1</bold> holotype, female, from Tonkin, Vietnam <bold>1a</bold> showing lateral pubescent stripe on prothorax <bold>2</bold> holotype of <italic><tp:taxon-name>Glenea humerosa</tp:taxon-name></italic> Gressitt, male, from Hainan, China (picture from Carolus Holzschuh) <bold>3</bold> male, from Yunnan, China <bold>4</bold> male, from Hainan, China. Scale 2 mm. <bold>1a, 5–6</bold> not to scale <bold>5</bold> showing claw of front tarsus <bold>6</bold> showing claw of mid tarsus.</p></caption><graphic xmlns:xlink="http://www.w3.org/1999/xlink" xlink:href="ZooKeys-153-057-g001.jpg" position="float" orientation="portrait" xlink:type="simple"/></fig><fig id="F2" position="float" orientation="portrait"><label>Figures 7–11.</label><caption><p>Terminalia of <italic><tp:taxon-name>Glenea coomani</tp:taxon-name></italic> Pic <bold>7</bold> male genitalia <bold>8</bold> tergite VIII and sternite VIII &amp; IX <bold>a</bold> ventral view <bold>b</bold> lateral view <bold>c</bold> dorsal view <bold>9</bold> tegmen, showing the basal piece. Scale 1 mm. <bold>10–11</bold> not to scale <bold>10</bold> showing ridges in base of lateral lobes and apex of ventral plate of median lobe <bold>11</bold> showing three rods of endophallus.</p></caption><graphic xmlns:xlink="http://www.w3.org/1999/xlink" xlink:href="ZooKeys-153-057-g002.jpg" position="float" orientation="portrait" xlink:type="simple"/></fig></tp:treatment-sec><tp:treatment-sec sec-type="Diagnosis"><title>Diagnosis.</title><p>Differs from <italic><tp:taxon-name>Glenea lacteomaculata</tp:taxon-name></italic> Schwarzer, 1925 (<xref ref-type="fig" rid="F5">Fig. 24</xref>), <italic><tp:taxon-name>Glenea lacteomaculata quadriguttata</tp:taxon-name></italic> Pic, 1926 (<xref ref-type="fig" rid="F5">Figs 25–26</xref>) and <italic><tp:taxon-name>Glenea tonkinea</tp:taxon-name></italic> Aurivillius, 1925 (<xref ref-type="fig" rid="F7">Figs 30</xref>–<xref ref-type="fig" rid="F8">33</xref>) in elytron having only one big oval macula at basal fourth, instead of two small spots, the second macula smallest instead of the first one. Differs from <italic><tp:taxon-name>Glenea laodice</tp:taxon-name></italic> Thomson, 1879 (<xref ref-type="fig" rid="F7">Fig. 27</xref>) and <italic><tp:taxon-name>Glenea subalcyone</tp:taxon-name></italic> Breuning, 1964 (<xref ref-type="fig" rid="F6">Figs 28–29</xref>) in elytron without long and sharp tooth at the outer angle, having only one big oval macula at basal fourth, instead of two spots.</p></tp:treatment-sec><tp:treatment-sec sec-type="Remarks"><title>Remarks.</title><p>Based on the study on the types and material from type localities, we agreed with <xref ref-type="bibr" rid="B2">Breuning (1956)</xref> that <italic><tp:taxon-name>Glenea humerosa</tp:taxon-name></italic> Gressitt, 1940 is conspecific with <italic><tp:taxon-name>Glenea coomani</tp:taxon-name></italic> Pic, 1926. Though the holotype of <italic><tp:taxon-name>Glenea humerosa</tp:taxon-name></italic> Gressitt (<xref ref-type="fig" rid="F1">Fig. 2</xref>) has the middle oval pubescent spot reaching suture and seems to be different from the type of <italic><tp:taxon-name>Glenea coomani</tp:taxon-name></italic> Pic (<xref ref-type="fig" rid="F1">Fig. 1</xref>), the male (<xref ref-type="fig" rid="F1">Fig. 4</xref>) also from Hainan Island looks no different from those from Tonkin. Nevertheless, such pubescent markings are quite variable in shape and size within same species.</p></tp:treatment-sec><tp:treatment-sec sec-type="Distribution"><title>Distribution.</title><p>China: Hainan, Yunnan (new province record); Vietnam, Laos.</p></tp:treatment-sec><tp:treatment-sec sec-type="Type specimen examined"><title>Type specimen examined.</title><p>Holotype of <italic><tp:taxon-name>Glenea coomani</tp:taxon-name></italic> Pic, female, Tonkin (MNHN). Holotype of <italic><tp:taxon-name>Glenea humerosa</tp:taxon-name></italic> Gressitt, male, Ta-hian, foot of Five Finger Moutains, southcentral Hainan, 1935.VI.18, leg. Gressitt (CAS) [by original description and pictures].<!--PageBreak--></p></tp:treatment-sec><tp:treatment-sec sec-type="Other specimens examined"><title>Other specimens examined.</title><p><bold>China: Yunnan:</bold> 1 male, Cheli to Damenglong, alt. 600 m, 1957.IV.22, leg. Dahua Liu (IZAS). <bold>Hainan:</bold> 1 male, Ledong, 1984.VIII.26, leg. Zhiqing Chen (IZAS). <bold>Vietnam:</bold> 1 male, Tonkin, Hoa-Binh (MNHN); 1 female, same data but (NMB, ex Coll. Frey); 1 male, Tonkin, Hoa-Binh, leg. A. de Cooman (IZAS); 1 female, same data but (NMB, ex Coll. Frey). <bold>Laos:</bold> 2 males, Ban Van Heue, 20 km E. of Phou-kow kuei, 1965.V.1–15, leg. J. A. Rondon (BM); 18 males 18 females, Phontiou, 1965.V.15 (MNHN, ex Coll. J. Rondon, 1967).</p></tp:treatment-sec><tp:treatment-sec><!--Section generated to contain objects referenced in tp:taxon-treatment.--><fig id="F5" position="float" orientation="portrait"><label>Figures 24–26.</label><caption><p>Habitus, <italic><tp:taxon-name>Glenea lacteomaculata</tp:taxon-name></italic> Schwarzer and <italic><tp:taxon-name>Glenea lacteomaculata quadriguttata</tp:taxon-name></italic> Pic. <bold>24</bold> paratype of <italic><tp:taxon-name>Glenea lacteomaculata</tp:taxon-name></italic>, female, from Taiwan, China. <bold>25–26</bold> <italic><tp:taxon-name>Glenea lacteomaculata quadriguttata</tp:taxon-name></italic> <bold>25</bold> syntype, female, from Tonkin, Vietnam <bold>26</bold> male, from Guangxi, China.</p></caption><graphic xmlns:xlink="http://www.w3.org/1999/xlink" xlink:href="ZooKeys-153-057-g005.jpg" position="float" orientation="portrait" xlink:type="simple"/></fig><fig id="F7" position="float" orientation="portrait"><label>Figures 30–32.</label><caption><p>Habitus, <italic><tp:taxon-name>Glenea tonkinea</tp:taxon-name></italic> Aurivillius. <bold>30</bold> lectotype, male, from Tonkin,Vietnam <bold>31</bold> claw of mid tarsus in male (not to scale) <bold>32</bold> cotype of <italic><tp:taxon-name>Glenea tonkinea</tp:taxon-name></italic> m. <italic>apicetruncata</italic> Breuning, 1956, male, from Tonkin, Vietnam.</p></caption><graphic xmlns:xlink="http://www.w3.org/1999/xlink" xlink:href="ZooKeys-153-057-g007.jpg" position="float" orientation="portrait" xlink:type="simple"/></fig><fig id="F8" position="float" orientation="portrait"><label>Figures 33–35.</label><caption><p>33 Habitus, <italic><tp:taxon-name>Glenea tonkinea</tp:taxon-name></italic> Aurivillius, paralectotype, female, from Tonkin, Vietnam. <bold>a</bold> dorsal view <bold>b</bold> lateral view. <bold>L</bold> labels. <bold>34–35</bold> elytral apex of left elytron (not to scale) <bold>34</bold> showing short teeth, tooth length at the outer angle subequal to that at the inner angle <bold>35</bold> showing long spine at the outer angle, much longer than that at the inner angle.</p></caption><graphic xmlns:xlink="http://www.w3.org/1999/xlink" xlink:href="ZooKeys-153-057-g008.jpg" position="float" orientation="portrait" xlink:type="simple"/></fig><fig id="F6" position="float" orientation="portrait"><label>Figures 27–29.</label><caption><p>Habitus, <italic><tp:taxon-name>Glenea laodice</tp:taxon-name></italic> Thomson and <italic><tp:taxon-name>Glenea subalcyone</tp:taxon-name></italic> Breuning <bold>27</bold> holotype of <italic><tp:taxon-name>Glenea laodice</tp:taxon-name></italic>, female, from Laos. <bold>28–29</bold> <italic><tp:taxon-name>Glenea subalcyone</tp:taxon-name></italic> <bold>28</bold> holotype, female, from Laos. <bold>29</bold> female, from Yunnan, China.</p></caption><graphic xmlns:xlink="http://www.w3.org/1999/xlink" xlink:href="ZooKeys-153-057-g006.jpg" position="float" orientation="portrait" xlink:type="simple"/></fig></tp:treatment-sec><ref-list><ref id="B2"><mixed-citation xmlns:xlink="http://www.w3.org/1999/xlink" xlink:type="simple"><person-group><name name-style="western"><surname>Breuning</surname><given-names>S</given-names></name></person-group> (<year>1956</year>)<article-title> Revision der Gattung <italic>Glenea</italic> Newm. (1. Fortsetzung). Entomologischen Arbeiten aus dem Museum G.</article-title><source>Frey, Tutzing bei München </source><volume>7</volume> (<issue>2</issue>): <fpage>671</fpage>-<lpage>893</lpage>.<!--PageBreak--></mixed-citation></ref><ref id="B5"><mixed-citation xmlns:xlink="http://www.w3.org/1999/xlink" xlink:type="simple"><person-group><name name-style="western"><surname>Hua</surname><given-names>LZ</given-names></name></person-group> (<year>2002</year>)<article-title> List of Chinese Insects. Zhongshan (Sun Yat-sen) University Press, Guangzhou.</article-title><source>List of Chinese Insects </source><volume>2</volume>: <fpage>1</fpage>-<lpage>612</lpage>.</mixed-citation></ref></ref-list></tp:taxon-treatment>
