# Supplementary material for: Glenea coomani Pic, 1926 and its related species of South China with description of a new species
Source: Zookeys. 2011 Dec 9;(153):57–71. doi: 10.3897/zookeys.153.2106 (PMC3238044; doi:10.3897/zookeys.153.2106)
Supplement: XML Treatment for Glenea neohumerosa [file zookeys.153.2106-treatment2.xml]

<!DOCTYPE tp:taxon-treatment
  PUBLIC "-//TaxonX//DTD Taxonomic Treatment Publishing DTD v0 20100105//EN" "tax-treatment-NSO.dtd">
<tp:taxon-treatment xmlns:tp="http://www.plazi.org/taxpub"><tp:treatment-meta><mixed-citation publication-type="journal"><person-group><name><surname>Lin</surname><given-names>Meiying</given-names></name><name><surname>Yang</surname><given-names>Xingke</given-names></name></person-group><article-title>
                    <italic>Glenea coomani</italic> Pic, 1926 and its related species of South China with description of a new species
                </article-title><source>Zookeys</source><day>9</day><month>12</month><year>2011</year><volume>2011</volume><issue>153</issue><fpage>57</fpage><lpage>71</lpage><pub-id pub-id-type="doi">10.3897/zookeys.153.2106</pub-id></mixed-citation></tp:treatment-meta><tp:nomenclature><tp:taxon-name>
                        <tp:taxon-name-part taxon-name-part-type="genus">Glenea</tp:taxon-name-part>
                        <tp:taxon-name-part taxon-name-part-type="species">neohumerosa</tp:taxon-name-part>
                    		<object-id xmlns:xlink="http://www.w3.org/1999/xlink" xlink:type="simple">urn:lsid:zoobank.org:act:9C4BC446-D2E5-4E4E-9BDD-F66245CC93C5</object-id>
                    		<object-id xmlns:xlink="http://www.w3.org/1999/xlink" xlink:type="simple">http://species-id.net/wiki/Glenea_neohumerosa</object-id>
                    </tp:taxon-name><tp:taxon-status xmlns:xlink="http://www.w3.org/1999/xlink" xlink:type="simple">sp. n.</tp:taxon-status><xref ref-type="fig" rid="F3">Figs 12</xref><xref ref-type="fig" rid="F4">23</xref></tp:nomenclature><tp:treatment-sec sec-type="Description"><title>Description.</title><p>Male (<xref ref-type="fig" rid="F3">Figs 14, 14h, 16–18</xref>): length: 8.4–10.8 mm, humeral width: 2.3–3.0 mm. Female (<xref ref-type="fig" rid="F3">Figs 12–13, 15, 15h</xref>): length:10.5–13.0 mm, humeral width: 3.2–3.9 mm. Body black, in part provided with thick, white (dry and old specimens, <xref ref-type="fig" rid="F3">Figs 14–15</xref>) to yellow (alive or fresh specimens, <xref ref-type="fig" rid="F3">Figs 12–13</xref>) pubescent maculae. Head black, frons with two white or yellow stripes (almost fused in male, <xref ref-type="fig" rid="F3">Fig. 14h</xref>) from inner side of antennae insertions along eyes and genae to clypeus (<xref ref-type="fig" rid="F3">Fig. 15h</xref>), temple white or yellow (<xref ref-type="fig" rid="F3">Fig. 12a</xref>), vertex with two parallel stripes (usually fused) between upper eye lobes; antennae black, scattered with short, black bristles on undersides of first seven segments. Prothorax with a medial white or yellow stripe, each side white or yellow except a transverse black vitta (<xref ref-type="fig" rid="F3">Fig. 12a</xref>). Scutellum white or yellow. Elytra without surural stripes, each disc with 5 white or yellow maculae: two spots at basal 1/4, the one near suture much bigger than the one near margin; a moderate sized oval spot at middle, near suture; the fourth one smaller than middle one, closer to lateral margin than to suture, at the centre of apical half; an oblique transverse band just before apex. Ventral surface covered with dense white or yellow pubescence, thinly so along middle. Legs black, thinly pubescent. Pronotum and elytral bases with sparse, erect, black bristles.</p><p>Head hardly broader than prothorax, deeply, and in part closely punctured, feebly concave at vertex. Eyes deeply emarginate, inferior eye lobes subequal to (female) or 2 times as high as (male) genae below it, width much less than half of frons. Antennae longer than body, male longer than female; scape thicknened apical without cicatrix not a ridge; antennomere ratio (male): 12 : 3 : 18 : 15 : 14 : 13 : 13 : 12 : 12 : 11 : 12; (female): 13 : 3 : 21 : 17 : 16 : 15 : 14 : 14 : 13 : 12 : 13. Prothorax almost as broad as long (male) or broader than long (female), swollen laterally before middle, disc convex and somewhat deeply and closely punctured. Elytra rounded at humeri, slightly narrowed apically, each with 2 humeral longitudinal ridges beginning after humeri and reaching close to apex, truncated apically, with short and small teeth at the suture, long and sharp spine at the outer angle, surface with coarse and irregular punctures. Legs stout, middle tibiae grooved, hind femur reaching middle to apex of third abdominal segment, first hind tarsal segment longer than (male), or nearly as long as (female) following two segments combined. Male claws: the anterior claws of the mid tarsi with a short (half of the normal claw) tooth (<xref ref-type="fig" rid="F3">Figs 17–18</xref>), fore and hind tarsi with simple claws (<xref ref-type="fig" rid="F3">Fig. 16</xref>). Female claws simple.</p><p>Male genitalia (<xref ref-type="fig" rid="F4">Figs 19–21</xref>): Tegmen length about 1.9 mm; lateral lobes slender, each about 0.6 mm long and 0.2 mm wide, with finely haired ridge at the base (in ventral view, <xref ref-type="fig" rid="F4">Fig. 20</xref>), apex obliquely rounded and with fine setae which are shorter than lateral lobes; ringed part elbowed in the widest portion, converging; basal piece<!--PageBreak--> bifurcated distally; median lobe plus median struts moderately curved, subequal to tegmen in length; the median struts about one half of the whole length of median lobe; dorsal plate shorter than ventral plate; apex of ventral plage (<xref ref-type="fig" rid="F4">Fig. 20</xref>) pointed, apex not so sharp and not curved to right side; median foramen elongated with a projection in lateral view (<xref ref-type="fig" rid="F4">Fig. 19b</xref>); internal sac about 3 times as long as median lobe plus median struts, with 4 pieces of basal armature, 2 bands of supporting armature and 3 rods; the two longer rods each about 1.2 mm, shorter than tegmen, the short middle rod about 0.7 mm long. Ejaculatory duct single. Tergite VIII (<xref ref-type="fig" rid="F4">Fig. 21c</xref>) longer than broad, apex rounded, setae near lateral corner dense and long, and sparse and short around middle.</p><p>Female genitalia (<xref ref-type="fig" rid="F4">Figs 22–23</xref>): spermathecal gland located at the base of spermathecal capsule. Spermathecal capsule with a curved basal stalk and a rounded apical orb, stalk more than twice the length of capsule.</p><fig id="F3" position="float" orientation="portrait"><label>Figures 12–18.</label><caption><p>Habitus, <italic><tp:taxon-name>Glenea neohumerosa</tp:taxon-name></italic> sp. n. <bold>12–13</bold> paratype, female, from Hainan, China, showing yellow coloration of fresh material (not to scale) (taken by Wenxuan Bi in June, 2011) <bold>14</bold> holotype, male, from Guangxi, China <bold>14h</bold> head of male, frontal view <bold>15</bold> female, from Hainan, China <bold>15h</bold> head of female, frontal view. Scale 2 mm <bold>16</bold> simple claw, showing claw of front tarsus of male. <bold>17–18</bold> showing claw of mid tarsus of male (not to scale).</p></caption><graphic xmlns:xlink="http://www.w3.org/1999/xlink" xlink:href="ZooKeys-153-057-g003.jpg" position="float" orientation="portrait" xlink:type="simple"/></fig><fig id="F4" position="float" orientation="portrait"><label>Figures 19–23.</label><caption><p>Terminalia of <italic><tp:taxon-name>Glenea neohumerosa</tp:taxon-name></italic> sp. n. <bold>19</bold> male genitalia. <bold>20</bold> showing ridges in base of lateral lobes and apex of ventral plate of median lobe (not to scale) <bold>21</bold> tergite VIII and sternite VIII &amp; IX <bold>a</bold> ventral view <bold>b</bold> lateral view <bold>c</bold> dorsal view <bold>22–23</bold> female genitalia <bold>22</bold> spermathecal capsule distorted (not to scale). Scale 1 mm.</p></caption><graphic xmlns:xlink="http://www.w3.org/1999/xlink" xlink:href="ZooKeys-153-057-g004.jpg" position="float" orientation="portrait" xlink:type="simple"/></fig></tp:treatment-sec><tp:treatment-sec sec-type="Diagnosis"><title>Diagnosis.</title><p>Differs from long spine elytron (<xref ref-type="fig" rid="F8">Fig. 35</xref>) species <italic><tp:taxon-name>Glenea laodice</tp:taxon-name></italic> Thomson, 1879 (<xref ref-type="fig" rid="F6">Fig. 27</xref>) and <italic><tp:taxon-name>Glenea subalcyone</tp:taxon-name></italic> Breuning, 1964 (<xref ref-type="fig" rid="F6">Figs 28–29</xref>) in elytron having five white or yellow maculae instead of six, and their positions different. Differs from <italic><tp:taxon-name>Glenea coomani</tp:taxon-name></italic> and other short tooth elytron (<xref ref-type="fig" rid="F8">Fig. 34</xref>) species in elytral apex having a long and sharp spine at the outer angle. Differs from <italic><tp:taxon-name>Glenea coomani</tp:taxon-name></italic> also in male terminalia: tergite VIII with apex rounded instead of truncated; lateral lobes of tegmen slender, the length ratio of lateral lobes to tegmen much bigger; apex of ventral plate not so sharp and not curved to right side.<!--PageBreak--></p></tp:treatment-sec><tp:treatment-sec sec-type="Etymology"><title>Etymology.</title><p>Named derived on similarity to and misidentification as <italic><tp:taxon-name>Glenea humerosa</tp:taxon-name></italic> by Gressitt and Hua (based on material deposited in SYSU and IZAS).</p></tp:treatment-sec><tp:treatment-sec sec-type="Remarks"><title>Remarks.</title><p>The yellow color of the pubescence turns into white when the specimens are dried.</p></tp:treatment-sec><tp:treatment-sec sec-type="Distribution"><title>Distribution.</title><p>China: Guangxi, Hainan, Fujian; Vietnam (Tonkin).</p></tp:treatment-sec><tp:treatment-sec sec-type="Type material"><title>Type material.</title><p>Holotype: male (10.2 mm long), Guangxi, Jinxiu, Shengtangshan, alt. 900 m, 1999.V.17, leg. Xingke Yang (IZAS, IOZ(E)1859448). Paratypes: <bold>China:</bold> <bold>Guangxi:</bold> 2 males, Jinxiu, Luoxiang, alt. 400 m, 1999.V.14, 15, leg. Decheng Yuan (IZAS, IOZ(E)1859449, 1859447); 1 male, Guangxi, Nanning, Wuming county, Mt. Damingshan [<named-content xmlns:xlink="http://www.w3.org/1999/xlink" content-type="dwc:verbatimCoordinates" xlink:type="simple">23°24'N, 108°28'E</named-content>], alt. 1200 m, 2011.VII.11, coll. Yanquan Lu (CWD). <bold>Hainan:</bold> 1 female, Hainan Exp. 1934.IV.18 (IZAS, IOZ(E)1859445); 1 male, Hainan Exp. 1934.III.26 (IZAS, IOZ(E)1859446); 1 male 1 female, Hainan, Lingshui county, Diaoluoshan, alt. 1000 m, 2010.IV.23, leg. Ziwei Yin (SHEM); 1 female, Hainan, Ledong, Jiangfengling, Mingfenggu, 2011.V.25, alt. 1000 m, leg. Wenxuan Bi (CBWX); 1 female, Hainan, Ledong, 1962.IX.17, leg. Yaoquan Li (SYSU, En-366130); 1 male, Ledong, Jianfengling, Tianchi, 1948.VII.27, leg. Yi Liang (SYSU, En-366148). <bold>Fujian:</bold> 1 female, Wuyishan Nature Reserve, 2009.VII.10–17, leg. Ming Jin (CJM). <bold>Vietnam:</bold> 1 female, Tonkin, Backan, 1907, leg. Lemee (IZAS, ex MNHN, ex Coll. R. Oberthür, 1952, IOZ(E)1859450).</p></tp:treatment-sec><tp:treatment-sec><!--Section generated to contain objects referenced in tp:taxon-treatment.--><fig id="F8" position="float" orientation="portrait"><label>Figures 33–35.</label><caption><p>33 Habitus, <italic><tp:taxon-name>Glenea tonkinea</tp:taxon-name></italic> Aurivillius, paralectotype, female, from Tonkin, Vietnam. <bold>a</bold> dorsal view <bold>b</bold> lateral view. <bold>L</bold> labels. <bold>34–35</bold> elytral apex of left elytron (not to scale) <bold>34</bold> showing short teeth, tooth length at the outer angle subequal to that at the inner angle <bold>35</bold> showing long spine at the outer angle, much longer than that at the inner angle.</p></caption><graphic xmlns:xlink="http://www.w3.org/1999/xlink" xlink:href="ZooKeys-153-057-g008.jpg" position="float" orientation="portrait" xlink:type="simple"/></fig><fig id="F6" position="float" orientation="portrait"><label>Figures 27–29.</label><caption><p>Habitus, <italic><tp:taxon-name>Glenea laodice</tp:taxon-name></italic> Thomson and <italic><tp:taxon-name>Glenea subalcyone</tp:taxon-name></italic> Breuning <bold>27</bold> holotype of <italic><tp:taxon-name>Glenea laodice</tp:taxon-name></italic>, female, from Laos. <bold>28–29</bold> <italic><tp:taxon-name>Glenea subalcyone</tp:taxon-name></italic> <bold>28</bold> holotype, female, from Laos. <bold>29</bold> female, from Yunnan, China.</p></caption><graphic xmlns:xlink="http://www.w3.org/1999/xlink" xlink:href="ZooKeys-153-057-g006.jpg" position="float" orientation="portrait" xlink:type="simple"/></fig></tp:treatment-sec></tp:taxon-treatment>
