# Supplementary material for: Glenea coomani Pic, 1926 and its related species of South China with description of a new species
Source: Zookeys. 2011 Dec 9;(153):57–71. doi: 10.3897/zookeys.153.2106 (PMC3238044; doi:10.3897/zookeys.153.2106)
Supplement: XML Treatment for Glenea lacteomaculata quadriguttata [file zookeys.153.2106-treatment3.xml]

<!DOCTYPE tp:taxon-treatment
  PUBLIC "-//TaxonX//DTD Taxonomic Treatment Publishing DTD v0 20100105//EN" "tax-treatment-NSO.dtd">
<tp:taxon-treatment xmlns:tp="http://www.plazi.org/taxpub"><tp:treatment-meta><mixed-citation publication-type="journal"><person-group><name><surname>Lin</surname><given-names>Meiying</given-names></name><name><surname>Yang</surname><given-names>Xingke</given-names></name></person-group><article-title>
                    <italic>Glenea coomani</italic> Pic, 1926 and its related species of South China with description of a new species
                </article-title><source>Zookeys</source><day>9</day><month>12</month><year>2011</year><volume>2011</volume><issue>153</issue><fpage>57</fpage><lpage>71</lpage><pub-id pub-id-type="doi">10.3897/zookeys.153.2106</pub-id></mixed-citation></tp:treatment-meta><tp:nomenclature><tp:taxon-name>
                        <tp:taxon-name-part taxon-name-part-type="genus">Glenea</tp:taxon-name-part>
                        <tp:taxon-name-part taxon-name-part-type="subspecies">lacteomaculata</tp:taxon-name-part>
                        <tp:taxon-name-part taxon-name-part-type="species">quadriguttata</tp:taxon-name-part>
                    <object-id xmlns:xlink="http://www.w3.org/1999/xlink" xlink:type="simple">http://species-id.net/wiki/Glenea_lacteomaculata_quadriguttata</object-id>
                    </tp:taxon-name><tp:taxon-authority>Pic</tp:taxon-authority><xref ref-type="fig" rid="F5">Figs 25–26</xref><tp:nomenclature-citation-list><tp:nomenclature-citation><tp:taxon-name>Glenea 4-guttata</tp:taxon-name><comment> Pic, 1926: 22.</comment></tp:nomenclature-citation><tp:nomenclature-citation><tp:taxon-name>Glenea (Glenea) lacteomaculata</tp:taxon-name><comment> sbsp. <italic>quadriguttata</italic>; Breuning, 1956: 743.</comment></tp:nomenclature-citation></tp:nomenclature-citation-list></tp:nomenclature><tp:treatment-sec sec-type="Remarks"><title>Remarks.</title><p>Due to lack of material from Taiwan, the differences between <italic><tp:taxon-name>Glenea lacteomaculata</tp:taxon-name></italic> Schwarzer, 1925 and <italic><tp:taxon-name>Glenea lacteomaculata quadriguttata</tp:taxon-name></italic> Pic, 1926 are doubtful for the authors. The specimens from Guangxi and Yunnan provinces are conspecific to <italic><tp:taxon-name>Glenea lacteomaculata quadriguttata</tp:taxon-name></italic> and herein the new localities are reported.</p></tp:treatment-sec><tp:treatment-sec sec-type="Distribution"><title>Distribution.</title><p>China (<bold>new country record</bold>): Guangxi, Yunnan; Vietnam (Tonkin).</p></tp:treatment-sec><tp:treatment-sec sec-type="Type specimen examined"><title>Type specimen examined.</title><p>Syntype (<xref ref-type="fig" rid="F5">Fig. 25</xref>), 1 female, Vietnam, Tonkin, Djang (MNHN, ex Collection M. Pic).</p><fig id="F5" position="float" orientation="portrait"><label>Figures 24–26.</label><caption><p>Habitus, <italic><tp:taxon-name>Glenea lacteomaculata</tp:taxon-name></italic> Schwarzer and <italic><tp:taxon-name>Glenea lacteomaculata quadriguttata</tp:taxon-name></italic> Pic. <bold>24</bold> paratype of <italic><tp:taxon-name>Glenea lacteomaculata</tp:taxon-name></italic>, female, from Taiwan, China. <bold>25–26</bold> <italic><tp:taxon-name>Glenea lacteomaculata quadriguttata</tp:taxon-name></italic> <bold>25</bold> syntype, female, from Tonkin, Vietnam <bold>26</bold> male, from Guangxi, China.</p></caption><graphic xmlns:xlink="http://www.w3.org/1999/xlink" xlink:href="ZooKeys-153-057-g005.jpg" position="float" orientation="portrait" xlink:type="simple"/></fig></tp:treatment-sec><tp:treatment-sec sec-type="Other specimens examined"><title>Other specimens examined.</title><p><bold>China: Guangxi:</bold> 1 male (<xref ref-type="fig" rid="F5">Fig. 26</xref>), Longzhou, Nonggang, alt. 240m, 1982.V.19, leg. Jikun Yang (CAU); 1 female, Guangxi Baohuqu, 1983.V, leg. Xiangtian Kong (IZAS); 2 females, Longrui, 1980.VI.1 (SYSU, En. 366147). <bold>Yunnan:</bold> 2 males, Hekou, Nanxi, Huayudong, alt. 150 m, 2010.IV.28, leg. Xiaodong Yang (CCCC). <bold>Vietnam:</bold> 5 males 4 females, Tonkin occ. Env. de Hoa-Binh, 1919, leg. R.P.A. de Cooman (MNHN, ex Coll. R. Oberthür, 1952); 1 male 1 female, Tonkin Env. De Hoa-Binh (MNHN, ex Coll. R. Oberthür, 1952); 2 females, Tonkin, HoaBinh, 1939.VII, leg. A. de Cooman (SYSU, Ce-002361–002362).</p></tp:treatment-sec></tp:taxon-treatment>
