# Supplementary material for: Glenea coomani Pic, 1926 and its related species of South China with description of a new species
Source: Zookeys. 2011 Dec 9;(153):57–71. doi: 10.3897/zookeys.153.2106 (PMC3238044; doi:10.3897/zookeys.153.2106)
Supplement: XML Treatment for Glenea subalcyone [file zookeys.153.2106-treatment4.xml]

<!DOCTYPE tp:taxon-treatment
  PUBLIC "-//TaxonX//DTD Taxonomic Treatment Publishing DTD v0 20100105//EN" "tax-treatment-NSO.dtd">
<tp:taxon-treatment xmlns:tp="http://www.plazi.org/taxpub"><tp:treatment-meta><mixed-citation publication-type="journal"><person-group><name><surname>Lin</surname><given-names>Meiying</given-names></name><name><surname>Yang</surname><given-names>Xingke</given-names></name></person-group><article-title>
                    <italic>Glenea coomani</italic> Pic, 1926 and its related species of South China with description of a new species
                </article-title><source>Zookeys</source><day>9</day><month>12</month><year>2011</year><volume>2011</volume><issue>153</issue><fpage>57</fpage><lpage>71</lpage><pub-id pub-id-type="doi">10.3897/zookeys.153.2106</pub-id></mixed-citation></tp:treatment-meta><tp:nomenclature><tp:taxon-name>
                        <tp:taxon-name-part taxon-name-part-type="genus">Glenea</tp:taxon-name-part>
                        <tp:taxon-name-part taxon-name-part-type="species">subalcyone</tp:taxon-name-part>
                    <object-id xmlns:xlink="http://www.w3.org/1999/xlink" xlink:type="simple">http://species-id.net/wiki/Glenea_subalcyone</object-id>
                    </tp:taxon-name><tp:taxon-authority>Breuning</tp:taxon-authority><xref ref-type="fig" rid="F6">Figs 28–29</xref><tp:nomenclature-citation-list><tp:nomenclature-citation><tp:taxon-name>Glenea</tp:taxon-name><comment> (<italic>s. s</italic>) <italic>subalcyone</italic> Breuning, 1964: 20, fig. page 21.</comment></tp:nomenclature-citation><tp:nomenclature-citation><tp:taxon-name>Glenea</tp:taxon-name><comment> (<italic>s. str.</italic>) <italic>subalcyone</italic>; Rondon and Breuning 1971: 535.</comment></tp:nomenclature-citation></tp:nomenclature-citation-list></tp:nomenclature><tp:treatment-sec sec-type="Remarks"><title>Remarks.</title><p>This species is very similar to <italic><tp:taxon-name>Glenea laodice</tp:taxon-name></italic> Thomson, 1879 (<xref ref-type="fig" rid="F6">Fig. 27</xref>), but can be distinguished by having legs black instead of testaceous. It is recorded from Chinese fauna for the first time.</p></tp:treatment-sec><tp:treatment-sec sec-type="Distribution"><title>Distribution.</title><p>China (<bold>new country record</bold>): Yunnan; Laos.</p></tp:treatment-sec><tp:treatment-sec sec-type="Type specimen examined"><title>Type specimen examined.</title><p>Holotype (<xref ref-type="fig" rid="F6">Fig. 28</xref>), female, Laos, région de Thakhek (Phontiou in label), 1963.VI, leg. J. A. Rondon (BM).</p><fig id="F6" position="float" orientation="portrait"><label>Figures 27–29.</label><caption><p>Habitus, <italic><tp:taxon-name>Glenea laodice</tp:taxon-name></italic> Thomson and <italic><tp:taxon-name>Glenea subalcyone</tp:taxon-name></italic> Breuning <bold>27</bold> holotype of <italic><tp:taxon-name>Glenea laodice</tp:taxon-name></italic>, female, from Laos. <bold>28–29</bold> <italic><tp:taxon-name>Glenea subalcyone</tp:taxon-name></italic> <bold>28</bold> holotype, female, from Laos. <bold>29</bold> female, from Yunnan, China.</p></caption><graphic xmlns:xlink="http://www.w3.org/1999/xlink" xlink:href="ZooKeys-153-057-g006.jpg" position="float" orientation="portrait" xlink:type="simple"/></fig></tp:treatment-sec><tp:treatment-sec sec-type="Other specimens examined"><title>Other specimens examined.</title><p><bold>China: Yunnan:</bold> 1 female (<xref ref-type="fig" rid="F6">Fig. 29</xref>), Yiwubanna, Menglun, alt. 650 m, 1959.VIII.27, leg. Facai Zhang (IZAS).<!--PageBreak--></p></tp:treatment-sec></tp:taxon-treatment>
