# Supplementary material for: Glenea coomani Pic, 1926 and its related species of South China with description of a new species
Source: Zookeys. 2011 Dec 9;(153):57–71. doi: 10.3897/zookeys.153.2106 (PMC3238044; doi:10.3897/zookeys.153.2106)
Supplement: XML Treatment for Glenea tonkinea [file zookeys.153.2106-treatment5.xml]

<!DOCTYPE tp:taxon-treatment
  PUBLIC "-//TaxonX//DTD Taxonomic Treatment Publishing DTD v0 20100105//EN" "tax-treatment-NSO.dtd">
<tp:taxon-treatment xmlns:tp="http://www.plazi.org/taxpub"><tp:treatment-meta><mixed-citation publication-type="journal"><person-group><name><surname>Lin</surname><given-names>Meiying</given-names></name><name><surname>Yang</surname><given-names>Xingke</given-names></name></person-group><article-title>
                    <italic>Glenea coomani</italic> Pic, 1926 and its related species of South China with description of a new species
                </article-title><source>Zookeys</source><day>9</day><month>12</month><year>2011</year><volume>2011</volume><issue>153</issue><fpage>57</fpage><lpage>71</lpage><pub-id pub-id-type="doi">10.3897/zookeys.153.2106</pub-id></mixed-citation></tp:treatment-meta><tp:nomenclature><tp:taxon-name>
                        <tp:taxon-name-part taxon-name-part-type="genus">Glenea</tp:taxon-name-part>
                        <tp:taxon-name-part taxon-name-part-type="species">tonkinea</tp:taxon-name-part>
                    <object-id xmlns:xlink="http://www.w3.org/1999/xlink" xlink:type="simple">http://species-id.net/wiki/Glenea_tonkinea</object-id>
                    </tp:taxon-name><tp:taxon-authority>Aurivillius</tp:taxon-authority><xref ref-type="fig" rid="F7">Figs 30–33</xref><tp:nomenclature-citation-list><tp:nomenclature-citation><tp:taxon-name>Glenea tonkinea</tp:taxon-name><comment> Aurivillius, 1925: 521, fig. 160 (Tonkin). [MNHN]</comment></tp:nomenclature-citation><tp:nomenclature-citation><tp:taxon-name>Glenea (Glenea) tonkinea</tp:taxon-name><comment> m. <italic>basirufofemorata</italic> Breuning, 1956: 743 (Tonkin). [MHNL]</comment></tp:nomenclature-citation><tp:nomenclature-citation><tp:taxon-name>Glenea (Glenea) tonkinea</tp:taxon-name><comment> m. <italic>apicetruncata</italic> Breuning, 1956: 743 (Tonkin). [NMB]</comment></tp:nomenclature-citation></tp:nomenclature-citation-list></tp:nomenclature><tp:treatment-sec sec-type="Diagnosis"><title>Diagnosis.</title><p>Differs from <italic><tp:taxon-name>Glenea pici</tp:taxon-name></italic> Aurivillius in having pubescent maculae white; in having different male claws. Differs from <italic><tp:taxon-name>Glenea lacteomaculata</tp:taxon-name></italic> Schwarzer in having spot at middle of elytron transverse, anterior claw in mid tarsus of male with long tooth (<xref ref-type="fig" rid="F7">Fig. 31</xref>).</p><fig id="F7" position="float" orientation="portrait"><label>Figures 30–32.</label><caption><p>Habitus, <italic><tp:taxon-name>Glenea tonkinea</tp:taxon-name></italic> Aurivillius. <bold>30</bold> lectotype, male, from Tonkin,Vietnam <bold>31</bold> claw of mid tarsus in male (not to scale) <bold>32</bold> cotype of <italic><tp:taxon-name>Glenea tonkinea</tp:taxon-name></italic> m. <italic>apicetruncata</italic> Breuning, 1956, male, from Tonkin, Vietnam.</p></caption><graphic xmlns:xlink="http://www.w3.org/1999/xlink" xlink:href="ZooKeys-153-057-g007.jpg" position="float" orientation="portrait" xlink:type="simple"/></fig></tp:treatment-sec><tp:treatment-sec sec-type="Lectotype designation"><title>Lectotype designation.</title><p>According to Aurivillius' original description, there were multiple type specimens, deposited in “Reichsmuseum in Stockholm und Collectio Pic". In order to fix the species concept and ensure universal and consistent interpretation of this species, we designate the male specimen in MNHN as the lectotype (<xref ref-type="fig" rid="F7">Figs 30–31</xref>, 8.5 mm long, 2.4 mm wide) and the female in NHRS as the paralectotype (<xref ref-type="fig" rid="F8">Fig. 33</xref>) of <italic><tp:taxon-name>Glenea tonkinea</tp:taxon-name></italic> Aurivillius.</p><fig id="F8" position="float" orientation="portrait"><label>Figures 33–35.</label><caption><p>33 Habitus, <italic><tp:taxon-name>Glenea tonkinea</tp:taxon-name></italic> Aurivillius, paralectotype, female, from Tonkin, Vietnam. <bold>a</bold> dorsal view <bold>b</bold> lateral view. <bold>L</bold> labels. <bold>34–35</bold> elytral apex of left elytron (not to scale) <bold>34</bold> showing short teeth, tooth length at the outer angle subequal to that at the inner angle <bold>35</bold> showing long spine at the outer angle, much longer than that at the inner angle.</p></caption><graphic xmlns:xlink="http://www.w3.org/1999/xlink" xlink:href="ZooKeys-153-057-g008.jpg" position="float" orientation="portrait" xlink:type="simple"/></fig></tp:treatment-sec><tp:treatment-sec sec-type="Remarks"><title>Remarks.</title><p>The record from Taiwan is doubtful. It might be based on <italic><tp:taxon-name>Glenea diversenotata</tp:taxon-name></italic> Schwarzer, whose taxonomic position was not clear yet.</p></tp:treatment-sec><tp:treatment-sec sec-type="Distribution"><title>Distribution.</title><p>China <bold>(</bold>Taiwan?, Hainan, Guangxi); Vietnam (Tonkin), Myanmar (<bold>new country record</bold>).</p></tp:treatment-sec><tp:treatment-sec sec-type="Type specimens examined"><title>Type specimens examined.</title><p>Lectotype, male, Tonkin, Hoo Binh (=Hoa Binh) (MNHN, ex Coll. M. Pic). Paralectotype, female, Tonkin, Ho Bing (=Hoa Binh) (NHRS-JLKB000020243). Holotype of <italic><tp:taxon-name>Glenea (Glenea) tonkinea</tp:taxon-name></italic> m. <italic>apicetruncata</italic> Breuning, male, Tonkin Mts. Mauson, alt. 2000–3000 feet, IV–V, leg. H. Fruhstorfer (NMB, ex Coll. Frey). Type of <italic><tp:taxon-name>Glenea (Glenea) tonkinea</tp:taxon-name></italic> m. <italic>basirufofemorata</italic> Breuning, male, Tonkin, Hoa Binh (MHNL, ex Coll. Lepesme); paratype, female, same data.</p></tp:treatment-sec><tp:treatment-sec sec-type="Other specimens examined"><title>Other specimens examined.</title><p><bold>China: Guangxi:</bold> 1 male, Longzhou, Nonggang, alt. 330 m, 2000.VI.5, leg. Wenzhu Li (IZAS); 1 male, Longzhou, Shida, 1980.V.24 (SYSU, En-366136); 1 female, Guangxi, Xiashi, 1963.V.7, leg. Jikun Yang (CAU). <bold>Vietnam:</bold> 1 female, Tonkin, Hoa-Binh (IRSNB); 3 males 3 females, same data but (MNHN, ex Coll. M. Pic); 1 male 1 female, Tonkin occ. Env. de Hoa-Binh, 1919, leg. A. de Cooman (MNHN, ex Coll. R. Oberthür, 1952); 1 female, Tonkin (MNHN, ex Coll. M. Pic); 1 male, Tonkin N. env. D'ha-Giang, 1914, leg. Lieut (MNHN); 1 female, Tonkin Reg. de Hao-Binh, 1927, leg. A. de Cooman (MNHN); 1 female, Tonkin, Baokan, 1907.VIII, leg. P. Lemee (MNHN, ex Coll. R. Oberthür, 1952); 1 female, Tonkin centr. Region de Chiem-Hoa et de Tuyen-Quam, 1901, leg. A. Weiss<!--PageBreak--> (MNHN). <bold>Myanmar:</bold> 1 female, Birmanie (Hte.) Mines des Rubis, alt. 1200–2300 m, 1890, leg. Doherty (MNHN).</p></tp:treatment-sec></tp:taxon-treatment>
